# Supplementary material for: The epidemiology and clinical characteristics of carbapenem-resistant Enterobacteriaceae (CRE) isolates from children in eastern China
Source: Front Microbiol. 2026 May 28;17:1734516. doi: 10.3389/fmicb.2026.1734516 (PMC13253504; doi:10.3389/fmicb.2026.1734516)
Supplement: Supplementary file 1 [file Table_1.xls]

## Sheet: Klebsiella pneumoniae
No.	Strain	blaNDM-1	blaOXA-1	blaKPC-2	blaNDM-5	blaOXA-232	blaVIM	blaIMP	blaAIM	blaGIM	blaSIM	blaSPM	blaBIC	blaDIM
KP-1	Klebsiella pneumoniae	1
KP-2	Klebsiella pneumoniae			1
KP-3	Klebsiella pneumoniae					1
KP-4	Klebsiella pneumoniae			1
KP-5	Klebsiella pneumoniae			1
KP-6	Klebsiella pneumoniae				1
KP-7	Klebsiella pneumoniae		1
KP-8	Klebsiella pneumoniae					1
KP-9	Klebsiella pneumoniae					1
KP-10	Klebsiella pneumoniae				1
KP-11	Klebsiella pneumoniae					1
KP-12	Klebsiella pneumoniae					1
KP-13	Klebsiella pneumoniae			1
KP-14	Klebsiella pneumoniae			1
KP-15	Klebsiella pneumoniae					1
KP-16	Klebsiella pneumoniae				1
KP-17	Klebsiella pneumoniae	1
KP-18	Klebsiella pneumoniae		1
KP-19	Klebsiella pneumoniae					1
KP-20	Klebsiella pneumoniae		1
KP-21	Klebsiella pneumoniae				1
KP-22	Klebsiella pneumoniae			1
KP-23	Klebsiella pneumoniae	1
KP-24	Klebsiella pneumoniae					1
KP-25	Klebsiella pneumoniae					1
KP-26	Klebsiella pneumoniae
KP-27	Klebsiella pneumoniae		1
KP-28	Klebsiella pneumoniae					1
KP-29	Klebsiella pneumoniae	1
KP-30	Klebsiella pneumoniae					1
KP-31	Klebsiella pneumoniae				1
KP-32	Klebsiella pneumoniae	1
KP-33	Klebsiella pneumoniae			1
KP-34	Klebsiella pneumoniae		1
KP-35	Klebsiella pneumoniae				1
KP-36	Klebsiella pneumoniae	1
KP-37	Klebsiella pneumoniae	1
KP-38	Klebsiella pneumoniae			1
KP-39	Klebsiella pneumoniae			1
KP-40	Klebsiella pneumoniae					1
KP-41	Klebsiella pneumoniae					1
KP-42	Klebsiella pneumoniae				1
KP-43	Klebsiella pneumoniae			1
KP-44	Klebsiella pneumoniae				1
KP-45	Klebsiella pneumoniae	1
KP-46	Klebsiella pneumoniae				1
KP-47	Klebsiella pneumoniae			1
KP-48	Klebsiella pneumoniae					1
KP-49	Klebsiella pneumoniae			1
KP-50	Klebsiella pneumoniae					1
KP-51	Klebsiella pneumoniae					1
KP-52	Klebsiella pneumoniae	1
KP-53	Klebsiella pneumoniae					1
KP-54	Klebsiella pneumoniae			1
KP-55	Klebsiella pneumoniae				1
KP-56	Klebsiella pneumoniae		1
KP-57	Klebsiella pneumoniae					1
KP-58	Klebsiella pneumoniae				1
KP-59	Klebsiella pneumoniae			1
KP-60	Klebsiella pneumoniae		1
KP-61	Klebsiella pneumoniae		1
KP-62	Klebsiella pneumoniae			1
KP-63	Klebsiella pneumoniae					1
KP-64	Klebsiella pneumoniae					1
KP-65	Klebsiella pneumoniae			1
KP-66	Klebsiella pneumoniae	1
KP-67	Klebsiella pneumoniae			1
KP-68	Klebsiella pneumoniae					1
KP-69	Klebsiella pneumoniae					1
KP-70	Klebsiella pneumoniae
KP-71	Klebsiella pneumoniae		1
KP-72	Klebsiella pneumoniae		1
KP-73	Klebsiella pneumoniae		1
KP-74	Klebsiella pneumoniae			1
KP-75	Klebsiella pneumoniae				1
KP-76	Klebsiella pneumoniae				1
KP-77	Klebsiella pneumoniae		1
KP-78	Klebsiella pneumoniae	1
KP-79	Klebsiella pneumoniae					1
KP-80	Klebsiella pneumoniae					1
KP-81	Klebsiella pneumoniae			1
KP-82	Klebsiella pneumoniae					1
KP-83	Klebsiella pneumoniae			1
KP-84	Klebsiella pneumoniae			1
KP-85	Klebsiella pneumoniae	1
KP-86	Klebsiella pneumoniae					1
KP-87	Klebsiella pneumoniae		1
KP-88	Klebsiella pneumoniae					1
KP-89	Klebsiella pneumoniae					1
KP-90	Klebsiella pneumoniae		1
KP-91	Klebsiella pneumoniae			1
KP-92	Klebsiella pneumoniae	1
KP-93	Klebsiella pneumoniae					1
KP-94	Klebsiella pneumoniae					1
KP-95	Klebsiella pneumoniae	1
KP-96	Klebsiella pneumoniae				1
KP-97	Klebsiella pneumoniae			1
KP-98	Klebsiella pneumoniae					1
KP-99	Klebsiella pneumoniae			1
KP-100	Klebsiella pneumoniae					1
KP-101	Klebsiella pneumoniae					1
KP-102	Klebsiella pneumoniae			1
KP-103	Klebsiella pneumoniae					1
KP-104	Klebsiella pneumoniae					1
KP-105	Klebsiella pneumoniae			1
KP-106	Klebsiella pneumoniae		1
KP-107	Klebsiella pneumoniae					1
KP-108	Klebsiella pneumoniae				1
KP-109	Klebsiella pneumoniae					1
KP-110	Klebsiella pneumoniae			1
KP-111	Klebsiella pneumoniae			1
KP-112	Klebsiella pneumoniae		1
KP-113	Klebsiella pneumoniae					1
KP-114	Klebsiella pneumoniae	1
KP-115	Klebsiella pneumoniae				1
KP-116	Klebsiella pneumoniae					1
KP-117	Klebsiella pneumoniae					1
KP-118	Klebsiella pneumoniae			1
KP-119	Klebsiella pneumoniae		1
KP-120	Klebsiella pneumoniae			1
KP-121	Klebsiella pneumoniae					1
KP-122	Klebsiella pneumoniae				1
KP-123	Klebsiella pneumoniae		1
KP-124	Klebsiella pneumoniae			1
KP-125	Klebsiella pneumoniae					1
KP-126	Klebsiella pneumoniae					1
KP-127	Klebsiella pneumoniae	1
KP-128	Klebsiella pneumoniae					1
KP-129	Klebsiella pneumoniae		1
KP-130	Klebsiella pneumoniae			1
KP-131	Klebsiella pneumoniae		1
KP-132	Klebsiella pneumoniae		1
KP-133	Klebsiella pneumoniae					1
KP-134	Klebsiella pneumoniae		1
KP-135	Klebsiella pneumoniae					1
KP-136	Klebsiella pneumoniae				1
KP-137	Klebsiella pneumoniae					1
KP-138	Klebsiella pneumoniae					1
KP-139	Klebsiella pneumoniae			1
KP-140	Klebsiella pneumoniae	1
KP-141	Klebsiella pneumoniae			1
KP-142	Klebsiella pneumoniae					1
KP-143	Klebsiella pneumoniae			1
KP-144	Klebsiella pneumoniae					1
KP-145	Klebsiella pneumoniae			1
KP-146	Klebsiella pneumoniae		1
KP-147	Klebsiella pneumoniae		1
KP-148	Klebsiella pneumoniae			1
KP-149	Klebsiella pneumoniae				1
KP-150	Klebsiella pneumoniae			1
KP-151	Klebsiella pneumoniae		1
KP-152	Klebsiella pneumoniae					1
KP-153	Klebsiella pneumoniae	1
KP-154	Klebsiella pneumoniae				1
KP-155	Klebsiella pneumoniae					1
KP-156	Klebsiella pneumoniae					1
KP-157	Klebsiella pneumoniae			1

## Sheet: Escherichia coli
No.	Strain	blaNDM-1	blaOXA-1	blaKPC-2	blaNDM-5	blaOXA-232	blaVIM	blaIMP	blaAIM	blaGIM	blaSIM	blaSPM	blaBIC	blaDIM
EC-1	Escherichia coli					1
EC-2	Escherichia coli			1
EC-3	Escherichia coli					1
EC-4	Escherichia coli		1
EC-5	Escherichia coli				1
EC-6	Escherichia coli					1
EC-7	Escherichia coli					1
EC-8	Escherichia coli			1
EC-9	Escherichia coli					1
EC-10	Escherichia coli		1
EC-11	Escherichia coli					1
EC-12	Escherichia coli	1
EC-13	Escherichia coli					1
EC-14	Escherichia coli		1
EC-15	Escherichia coli					1
EC-16	Escherichia coli				1
EC-17	Escherichia coli			1
EC-18	Escherichia coli					1
EC-19	Escherichia coli					1
EC-20	Escherichia coli					1
EC-21	Escherichia coli		1
EC-22	Escherichia coli					1
EC-23	Escherichia coli				1
EC-24	Escherichia coli					1
EC-25	Escherichia coli		1
EC-26	Escherichia coli			1
EC-27	Escherichia coli			1
EC-28	Escherichia coli					1
EC-29	Escherichia coli	1
EC-30	Escherichia coli					1
EC-31	Escherichia coli		1
EC-32	Escherichia coli					1
EC-33	Escherichia coli					1
EC-34	Escherichia coli		1
EC-35	Escherichia coli					1
EC-36	Escherichia coli		1
EC-37	Escherichia coli					1
EC-38	Escherichia coli				1
EC-39	Escherichia coli					1
EC-40	Escherichia coli					1
EC-41	Escherichia coli			1
EC-42	Escherichia coli					1
EC-43	Escherichia coli					1
EC-44	Escherichia coli			1
EC-45	Escherichia coli					1
EC-46	Escherichia coli		1
EC-47	Escherichia coli		1
EC-48	Escherichia coli			1
EC-49	Escherichia coli					1
EC-50	Escherichia coli					1
EC-51	Escherichia coli				1
EC-52	Escherichia coli					1
EC-53	Escherichia coli			1
EC-54	Escherichia coli					1
EC-55	Escherichia coli	1
EC-56	Escherichia coli					1
EC-57	Escherichia coli		1
EC-58	Escherichia coli					1
EC-59	Escherichia coli				1
EC-60	Escherichia coli		1
EC-61	Escherichia coli					1
EC-62	Escherichia coli					1
EC-63	Escherichia coli			1
EC-64	Escherichia coli					1
EC-65	Escherichia coli					1
EC-66	Escherichia coli			1
EC-67	Escherichia coli		1
EC-68	Escherichia coli					1
EC-69	Escherichia coli		1
EC-70	Escherichia coli					1
EC-71	Escherichia coli	1
EC-72	Escherichia coli					1
EC-73	Escherichia coli		1
EC-74	Escherichia coli					1
EC-75	Escherichia coli				1
EC-76	Escherichia coli					1
EC-77	Escherichia coli		1
EC-78	Escherichia coli					1
EC-79	Escherichia coli			1
EC-80	Escherichia coli					1
EC-81	Escherichia coli					1
EC-82	Escherichia coli					1
EC-83	Escherichia coli				1
EC-84	Escherichia coli					1
EC-85	Escherichia coli		1
EC-86	Escherichia coli					1
EC-87	Escherichia coli			1
EC-88	Escherichia coli			1
EC-89	Escherichia coli					1
EC-90	Escherichia coli					1
EC-91	Escherichia coli
EC-92	Escherichia coli					1
EC-93	Escherichia coli				1
EC-94	Escherichia coli					1
EC-95	Escherichia coli		1
EC-96	Escherichia coli					1
EC-97	Escherichia coli		1
EC-98	Escherichia coli					1
EC-99	Escherichia coli					1
EC-100	Escherichia coli
EC-101	Escherichia coli					1
EC-102	Escherichia coli					1
EC-103	Escherichia coli			1

## Sheet: Klebsiella aerogenes
No.	Strain	blaNDM-1	blaOXA-1	blaKPC-2	blaNDM-5	blaOXA-232	blaVIM	blaIMP	blaAIM	blaGIM	blaSIM	blaSPM	blaBIC	blaDIM
KA-1	Klebsiella aerogenes	1
KA-2	Klebsiella aerogenes		1
KA-3	Klebsiella aerogenes
KA-4	Klebsiella aerogenes		1
KA-5	Klebsiella aerogenes	1
KA-6	Klebsiella aerogenes			1
KA-7	Klebsiella aerogenes
KA-8	Klebsiella aerogenes		1
KA-9	Klebsiella aerogenes		1

## Sheet: Other CRE
No.	Strain	blaNDM-1	blaOXA-1	blaKPC-2	blaNDM-5	blaOXA-232	blaVIM	blaIMP	blaAIM	blaGIM	blaSIM	blaSPM	blaBIC	blaDIM
CRE-1	Enterobacter cloacae			1
CRE-2	Enterobacter cloacae	1
CRE-3	Enterobacter cloacae
CRE-4	Enterobacter cloacae			1
CRE-5	Enterobacter cloacae
CRE-6	Citrobacter freundii
CRE-7	Citrobacter freundii
CRE-8	Raoultella ornithinolytica
CRE-9	Raoultella ornithinolytica
CRE-10	Serratia marcescens
CRE-11	Klebsiella oxytoca
CRE-12	Salmonella Ughelli
