# Supplementary material for: The epidemiology and clinical characteristics of carbapenem-resistant Enterobacteriaceae (CRE) isolates from children in eastern China
Source: Front Microbiol. 2026 May 28;17:1734516. doi: 10.3389/fmicb.2026.1734516 (PMC13253504; doi:10.3389/fmicb.2026.1734516)
Supplement: Supplementary file 3 [file Table_3.xls]

## Sheet: Klebsiella pneumoniae
No.	Strain	blaDHA-1	blaACT	blaFOX	blaCMY	blaACC	blaMOX	blaCIT	blaEBC
KP-1	Klebsiella pneumoniae
KP-2	Klebsiella pneumoniae
KP-3	Klebsiella pneumoniae
KP-4	Klebsiella pneumoniae
KP-5	Klebsiella pneumoniae
KP-6	Klebsiella pneumoniae
KP-7	Klebsiella pneumoniae
KP-8	Klebsiella pneumoniae
KP-9	Klebsiella pneumoniae
KP-10	Klebsiella pneumoniae
KP-11	Klebsiella pneumoniae
KP-12	Klebsiella pneumoniae
KP-13	Klebsiella pneumoniae
KP-14	Klebsiella pneumoniae
KP-15	Klebsiella pneumoniae
KP-16	Klebsiella pneumoniae
KP-17	Klebsiella pneumoniae
KP-18	Klebsiella pneumoniae
KP-19	Klebsiella pneumoniae
KP-20	Klebsiella pneumoniae
KP-21	Klebsiella pneumoniae
KP-22	Klebsiella pneumoniae
KP-23	Klebsiella pneumoniae
KP-24	Klebsiella pneumoniae
KP-25	Klebsiella pneumoniae
KP-26	Klebsiella pneumoniae
KP-27	Klebsiella pneumoniae
KP-28	Klebsiella pneumoniae	1
KP-29	Klebsiella pneumoniae	1
KP-30	Klebsiella pneumoniae
KP-31	Klebsiella pneumoniae
KP-32	Klebsiella pneumoniae
KP-33	Klebsiella pneumoniae
KP-34	Klebsiella pneumoniae	1
KP-35	Klebsiella pneumoniae	1
KP-36	Klebsiella pneumoniae	1
KP-37	Klebsiella pneumoniae
KP-38	Klebsiella pneumoniae
KP-39	Klebsiella pneumoniae
KP-40	Klebsiella pneumoniae
KP-41	Klebsiella pneumoniae
KP-42	Klebsiella pneumoniae
KP-43	Klebsiella pneumoniae
KP-44	Klebsiella pneumoniae
KP-45	Klebsiella pneumoniae
KP-46	Klebsiella pneumoniae
KP-47	Klebsiella pneumoniae
KP-48	Klebsiella pneumoniae
KP-49	Klebsiella pneumoniae
KP-50	Klebsiella pneumoniae
KP-51	Klebsiella pneumoniae
KP-52	Klebsiella pneumoniae
KP-53	Klebsiella pneumoniae
KP-54	Klebsiella pneumoniae
KP-55	Klebsiella pneumoniae
KP-56	Klebsiella pneumoniae
KP-57	Klebsiella pneumoniae
KP-58	Klebsiella pneumoniae
KP-59	Klebsiella pneumoniae
KP-60	Klebsiella pneumoniae
KP-61	Klebsiella pneumoniae
KP-62	Klebsiella pneumoniae
KP-63	Klebsiella pneumoniae
KP-64	Klebsiella pneumoniae
KP-65	Klebsiella pneumoniae
KP-66	Klebsiella pneumoniae
KP-67	Klebsiella pneumoniae
KP-68	Klebsiella pneumoniae
KP-69	Klebsiella pneumoniae
KP-70	Klebsiella pneumoniae
KP-71	Klebsiella pneumoniae
KP-72	Klebsiella pneumoniae
KP-73	Klebsiella pneumoniae
KP-74	Klebsiella pneumoniae
KP-75	Klebsiella pneumoniae
KP-76	Klebsiella pneumoniae
KP-77	Klebsiella pneumoniae
KP-78	Klebsiella pneumoniae
KP-79	Klebsiella pneumoniae
KP-80	Klebsiella pneumoniae	1
KP-81	Klebsiella pneumoniae	1
KP-82	Klebsiella pneumoniae
KP-83	Klebsiella pneumoniae	1
KP-84	Klebsiella pneumoniae	1
KP-85	Klebsiella pneumoniae	1
KP-86	Klebsiella pneumoniae	1
KP-87	Klebsiella pneumoniae	1
KP-88	Klebsiella pneumoniae	1
KP-89	Klebsiella pneumoniae	1
KP-90	Klebsiella pneumoniae
KP-91	Klebsiella pneumoniae	1
KP-92	Klebsiella pneumoniae	1
KP-93	Klebsiella pneumoniae	1
KP-94	Klebsiella pneumoniae	1
KP-95	Klebsiella pneumoniae	1
KP-96	Klebsiella pneumoniae	1
KP-97	Klebsiella pneumoniae	1
KP-98	Klebsiella pneumoniae
KP-99	Klebsiella pneumoniae	1
KP-100	Klebsiella pneumoniae	1
KP-101	Klebsiella pneumoniae	1
KP-102	Klebsiella pneumoniae	1
KP-103	Klebsiella pneumoniae	1
KP-104	Klebsiella pneumoniae
KP-105	Klebsiella pneumoniae	1
KP-106	Klebsiella pneumoniae	1
KP-107	Klebsiella pneumoniae	1
KP-108	Klebsiella pneumoniae
KP-109	Klebsiella pneumoniae	1
KP-110	Klebsiella pneumoniae	1
KP-111	Klebsiella pneumoniae	1
KP-112	Klebsiella pneumoniae	1
KP-113	Klebsiella pneumoniae	1
KP-114	Klebsiella pneumoniae	1
KP-115	Klebsiella pneumoniae	1
KP-116	Klebsiella pneumoniae	1
KP-117	Klebsiella pneumoniae	1
KP-118	Klebsiella pneumoniae
KP-119	Klebsiella pneumoniae
KP-120	Klebsiella pneumoniae
KP-121	Klebsiella pneumoniae
KP-122	Klebsiella pneumoniae
KP-123	Klebsiella pneumoniae
KP-124	Klebsiella pneumoniae
KP-125	Klebsiella pneumoniae
KP-126	Klebsiella pneumoniae
KP-127	Klebsiella pneumoniae
KP-128	Klebsiella pneumoniae
KP-129	Klebsiella pneumoniae
KP-130	Klebsiella pneumoniae
KP-131	Klebsiella pneumoniae
KP-132	Klebsiella pneumoniae
KP-133	Klebsiella pneumoniae
KP-134	Klebsiella pneumoniae
KP-135	Klebsiella pneumoniae
KP-136	Klebsiella pneumoniae
KP-137	Klebsiella pneumoniae
KP-138	Klebsiella pneumoniae
KP-139	Klebsiella pneumoniae
KP-140	Klebsiella pneumoniae
KP-141	Klebsiella pneumoniae
KP-142	Klebsiella pneumoniae
KP-143	Klebsiella pneumoniae
KP-144	Klebsiella pneumoniae
KP-145	Klebsiella pneumoniae
KP-146	Klebsiella pneumoniae
KP-147	Klebsiella pneumoniae
KP-148	Klebsiella pneumoniae
KP-149	Klebsiella pneumoniae
KP-150	Klebsiella pneumoniae
KP-151	Klebsiella pneumoniae
KP-152	Klebsiella pneumoniae
KP-153	Klebsiella pneumoniae
KP-154	Klebsiella pneumoniae
KP-155	Klebsiella pneumoniae
KP-156	Klebsiella pneumoniae
KP-157	Klebsiella pneumoniae

## Sheet: Escherichia coli
No.	Strain	blaDHA-1	blaACT	blaFOX	blaCMY	blaACC	blaMOX	blaCIT	blaEBC
EC-1	Escherichia coli
EC-2	Escherichia coli
EC-3	Escherichia coli
EC-4	Escherichia coli
EC-5	Escherichia coli
EC-6	Escherichia coli
EC-7	Escherichia coli
EC-8	Escherichia coli
EC-9	Escherichia coli
EC-10	Escherichia coli
EC-11	Escherichia coli
EC-12	Escherichia coli
EC-13	Escherichia coli
EC-14	Escherichia coli
EC-15	Escherichia coli
EC-16	Escherichia coli	1
EC-17	Escherichia coli	1
EC-18	Escherichia coli	1
EC-19	Escherichia coli	1
EC-20	Escherichia coli	1
EC-21	Escherichia coli	1
EC-22	Escherichia coli	1
EC-23	Escherichia coli	1
EC-24	Escherichia coli
EC-25	Escherichia coli	1
EC-26	Escherichia coli	1
EC-27	Escherichia coli	1
EC-28	Escherichia coli	1
EC-29	Escherichia coli	1
EC-30	Escherichia coli	1
EC-31	Escherichia coli	1
EC-32	Escherichia coli	1
EC-33	Escherichia coli	1
EC-34	Escherichia coli	1
EC-35	Escherichia coli
EC-36	Escherichia coli	1
EC-37	Escherichia coli	1
EC-38	Escherichia coli	1
EC-39	Escherichia coli	1
EC-40	Escherichia coli	1
EC-41	Escherichia coli	1
EC-42	Escherichia coli	1
EC-43	Escherichia coli	1
EC-44	Escherichia coli	1
EC-45	Escherichia coli	1
EC-46	Escherichia coli	1
EC-47	Escherichia coli
EC-48	Escherichia coli
EC-49	Escherichia coli
EC-50	Escherichia coli
EC-51	Escherichia coli
EC-52	Escherichia coli
EC-53	Escherichia coli
EC-54	Escherichia coli
EC-55	Escherichia coli
EC-56	Escherichia coli
EC-57	Escherichia coli
EC-58	Escherichia coli
EC-59	Escherichia coli
EC-60	Escherichia coli
EC-61	Escherichia coli
EC-62	Escherichia coli
EC-63	Escherichia coli	1
EC-64	Escherichia coli
EC-65	Escherichia coli	1
EC-66	Escherichia coli
EC-67	Escherichia coli
EC-68	Escherichia coli
EC-69	Escherichia coli
EC-70	Escherichia coli
EC-71	Escherichia coli
EC-72	Escherichia coli
EC-73	Escherichia coli
EC-74	Escherichia coli
EC-75	Escherichia coli
EC-76	Escherichia coli
EC-77	Escherichia coli
EC-78	Escherichia coli
EC-79	Escherichia coli
EC-80	Escherichia coli
EC-81	Escherichia coli
EC-82	Escherichia coli
EC-83	Escherichia coli
EC-84	Escherichia coli
EC-85	Escherichia coli	1
EC-86	Escherichia coli
EC-87	Escherichia coli
EC-88	Escherichia coli
EC-89	Escherichia coli
EC-90	Escherichia coli
EC-91	Escherichia coli
EC-92	Escherichia coli
EC-93	Escherichia coli
EC-94	Escherichia coli
EC-95	Escherichia coli
EC-96	Escherichia coli
EC-97	Escherichia coli
EC-98	Escherichia coli
EC-99	Escherichia coli
EC-100	Escherichia coli
EC-101	Escherichia coli
EC-102	Escherichia coli
EC-103	Escherichia coli

## Sheet: Klebsiella aerogenes
No.	Strain	blaDHA-1	blaACT	blaFOX	blaCMY	blaACC	blaMOX	blaCIT	blaEBC
KA-1	Klebsiella aerogenes
KA-2	Klebsiella aerogenes
KA-3	Klebsiella aerogenes
KA-4	Klebsiella aerogenes
KA-5	Klebsiella aerogenes
KA-6	Klebsiella aerogenes
KA-7	Klebsiella aerogenes	1
KA-8	Klebsiella aerogenes
KA-9	Klebsiella aerogenes

## Sheet: Other CRE
No.	Strain	blaDHA-1	blaACT	blaFOX	blaCMY	blaACC	blaMOX	blaCIT	blaEBC
CRE-1	Enterobacter cloacae	1
CRE-2	Enterobacter cloacae
CRE-3	Enterobacter cloacae	1
CRE-4	Enterobacter cloacae	1
CRE-5	Enterobacter cloacae
CRE-6	Citrobacter freundii
CRE-7	Citrobacter freundii
CRE-8	Raoultella ornithinolytica
CRE-9	Raoultella ornithinolytica
CRE-10	Serratia marcescens
CRE-11	Klebsiella oxytoca
CRE-12	Salmonella Ughelli
